# Supplementary material for: Genistein Inhibits Prostate Cancer Cell Growth by Targeting miR-34a and Oncogenic HOTAIR
Source: PLoS One. 2013 Aug 1;8(8):e70372. doi: 10.1371/journal.pone.0070372 (PMC3731248; doi:10.1371/journal.pone.0070372)
Supplement: Table S1 — (XLS) [file pone.0070372.s003.xls]

## Sheet: Table S1
Table S1. Genes downregulated by genistein
Entrez Gene ID	Gene Symbol	Gene Name	Log2 Ratio
			PC3	DU145	Average
8743	TNFSF10	tumor necrosis factor (ligand) superfamily, member 10	-1.7513	-4.78771	-3.2695
100290344	LOC100290344	hypothetical protein LOC100290344	-4.84481	-1.45523	-3.15002
387496	RASL11A	RAS-like, family 11, member A	-4.24758	-1.5373	-2.89244
11067	C10orf10	chromosome 10 open reading frame 10	-3.4072	-2.09399	-2.75059
10112	KIF20A	kinesin family member 20A	-4.29214	-0.944789	-2.61846
5608	MAP2K6	mitogen-activated protein kinase kinase 6	-2.76898	-2.29525	-2.53211
8519	IFITM1	interferon induced transmembrane protein 1 (9-27)	-2.20315	-2.81962	-2.51139
3778	KCNMA1	potassium large conductance calcium-activated channel, subfamily M, alpha member 1	-3.00346	-1.87101	-2.43724
338620	LOC338620	hypothetical protein LOC338620	-1.37369	-3.42959	-2.40164
2212	FCGR2A	Fc fragment of IgG, low affinity IIa, receptor (CD32)	-2.93893	-1.69327	-2.3161
100131213	C10orf41	chromosome 10 open reading frame 41	-1.66235	-2.87741	-2.26988
8497	PPFIA4	protein tyrosine phosphatase, receptor type, f polypeptide (PTPRF), interacting protein (liprin), alpha 4	-2.85484	-1.60773	-2.23128
100288578	LOC100288578	similar to cytochrome c oxidase subunit II	-3.15988	-1.27346	-2.21667
283131	NEAT1	nuclear paraspeckle assembly transcript 1 (non-protein coding)	-1.51096	-2.8675	-2.18923
397	ARHGDIB	Rho GDP dissociation inhibitor (GDI) beta	-3.60878	-0.720995	-2.16489
100288418	LOC100288418	similar to OK/SW-CL.16	-3.56968	-0.711519	-2.1406
100287569	NCRNA00173	non-protein coding RNA 173	-2.5519	-1.71278	-2.13234
85293	KRTAP3-3	keratin associated protein 3-3	-3.32957	-0.932384	-2.13098
4071	TM4SF1	transmembrane 4 L six family member 1	-3.57102	-0.657305	-2.11416
2049	EPHB3	EPH receptor B3	-2.52411	-1.69635	-2.11023
684	BST2	bone marrow stromal cell antigen 2	-2.5725	-1.61589	-2.09419
8309	ACOX2	acyl-Coenzyme A oxidase 2, branched chain	-3.31977	-0.837937	-2.07885
147650	NCRNA00085	non-protein coding RNA 85	-1.63061	-2.39525	-2.01293
333932	HIST2H3A	histone cluster 2, H3a	-3.21566	-0.77113	-1.99339
57523	NYNRIN	NYN domain and retroviral integrase containing	-2.22005	-1.7539	-1.98697
80119	PIF1	PIF1 5'-to-3' DNA helicase homolog (S. cerevisiae)	-2.58399	-1.38354	-1.98376
338799	LOC338799	hypothetical LOC338799	-1.41759	-2.40249	-1.91004
9985	REC8	REC8 homolog (yeast)	-2.00961	-1.80861	-1.90911
2150	F2RL1	coagulation factor II (thrombin) receptor-like 1	-3.23836	-0.577831	-1.90809
112476	PRRT2	proline-rich transmembrane protein 2	-1.49092	-2.32014	-1.90553
26338	OR5L2	olfactory receptor, family 5, subfamily L, member 2	-2.88294	-0.892533	-1.88774
4288	MKI67	antigen identified by monoclonal antibody Ki-67	-3.12188	-0.636837	-1.87936
150759	LOC150759	hypothetical protein LOC150759	-2.51704	-1.23933	-1.87819
3866	KRT15	keratin 15	-2.9647	-0.758496	-1.8616
2982	GUCY1A3	guanylate cyclase 1, soluble, alpha 3	-2.4858	-1.23143	-1.85861
1803	DPP4	dipeptidyl-peptidase 4	-2.60303	-1.10976	-1.8564
140462	ASB9	ankyrin repeat and SOCS box-containing 9	-2.92698	-0.780341	-1.85366
891	CCNB1	cyclin B1	-3.19906	-0.499464	-1.84926
100130232	LOC100130232	LP2209	-2.04687	-1.63008	-1.83848
375248	ANKRD36	ankyrin repeat domain 36	-2.42981	-1.24474	-1.83727
377841	ENTPD8	ectonucleoside triphosphate diphosphohydrolase 8	-1.72008	-1.94533	-1.8327
140686	WFDC3	WAP four-disulfide core domain 3	-2.03615	-1.62482	-1.83048
51512	GTSE1	G-2 and S-phase expressed 1	-2.86852	-0.772779	-1.82065
100133280	LOC100133280	similar to Putative POM121-like protein 1-like	-1.7349	-1.8825	-1.8087
2634	GBP2	guanylate binding protein 2, interferon-inducible	-2.06899	-1.52667	-1.79783
84691	FAM71F1	family with sequence similarity 71, member F1	-1.6748	-1.90224	-1.78852
10615	SPAG5	sperm associated antigen 5	-2.93133	-0.632397	-1.78186
84812	PLCD4	phospholipase C, delta 4	-2.44257	-1.1052	-1.77389
57214	KIAA1199	KIAA1199	-1.00906	-2.52549	-1.76727
25894	PLEKHG4	pleckstrin homology domain containing, family G (with RhoGef domain) member 4	-2.70397	-0.812073	-1.75802
4284	MIP	major intrinsic protein of lens fiber	-1.69422	-1.78835	-1.74129
1031	CDKN2C	cyclin-dependent kinase inhibitor 2C (p18, inhibits CDK4)	-1.7957	-1.68332	-1.73951
201625	DNAH12	dynein, axonemal, heavy chain 12	-1.95989	-1.50895	-1.73442
727832	GOLGA6L6	golgi autoantigen, golgin subfamily a, 6-like 6	-2.11226	-1.32791	-1.72008
10551	AGR2	anterior gradient homolog 2 (Xenopus laevis)	-1.81864	-1.61831	-1.71847
51435	SCARA3	scavenger receptor class A, member 3	-2.14799	-1.26609	-1.70704
91948	LOC91948	hypothetical LOC91948	-2.46519	-0.934031	-1.69961
100133923	LOC100133923	hypothetical protein LOC100133923	-2.3649	-1.02314	-1.69402
9982	FGFBP1	fibroblast growth factor binding protein 1	-2.8803	-0.503139	-1.69172
6421	SFPQ	splicing factor proline/glutamine-rich (polypyrimidine tract binding protein associated)	-2.18057	-1.19478	-1.68768
4929	NR4A2	nuclear receptor subfamily 4, group A, member 2	-0.958106	-2.40704	-1.68257
5142	PDE4B	phosphodiesterase 4B, cAMP-specific (phosphodiesterase E4 dunce homolog, Drosophila)	-2.49831	-0.850853	-1.67458
729314	LOC729314	similar to POM121-like protein 1	-0.68521	-2.66016	-1.67268
283711	LOC283711	hypothetical protein LOC283711	-1.72291	-1.6121	-1.6675
3149	HMGB3	high-mobility group box 3	-1.64065	-1.67787	-1.65926
715	C1R	complement component 1, r subcomponent	-1.90088	-1.4021	-1.65149
8338	HIST2H2AC	histone cluster 2, H2ac	-2.37402	-0.91917	-1.6466
79930	DOK3	docking protein 3	-1.49938	-1.78443	-1.6419
85301	COL27A1	collagen, type XXVII, alpha 1	-2.19216	-1.06369	-1.62793
8343	HIST1H2BF	histone cluster 1, H2bf	-2.42251	-0.804516	-1.61351
79937	CNTNAP3	contactin associated protein-like 3	-2.16249	-1.05991	-1.6112
6790	AURKA	aurora kinase A	-2.64161	-0.580625	-1.61112
100128191	LOC100128191	hypothetical protein LOC100128191	-2.23638	-0.974697	-1.60554
7035	TFPI	tissue factor pathway inhibitor (lipoprotein-associated coagulation inhibitor)	-2.25357	-0.95058	-1.60207
3068	HDGF	hepatoma-derived growth factor (high-mobility group protein 1-like)	-2.0335	-1.16926	-1.60138
400746	C1orf130	chromosome 1 open reading frame 130	-1.49071	-1.68328	-1.587
56241	SUSD2	sushi domain containing 2	-1.28301	-1.87835	-1.58068
8358	HIST1H3B	histone cluster 1, H3b	-2.29102	-0.862274	-1.57665
26052	DNM3	dynamin 3	-2.39633	-0.749702	-1.57302
5825	ABCD3	ATP-binding cassette, sub-family D (ALD), member 3	-2.1691	-0.942566	-1.55583
4485	MST1	macrophage stimulating 1 (hepatocyte growth factor-like)	-1.25612	-1.84188	-1.549
81611	ANP32E	acidic (leucine-rich) nuclear phosphoprotein 32 family, member E	-1.98928	-1.10549	-1.54739
701	BUB1B	budding uninhibited by benzimidazoles 1 homolog beta (yeast)	-2.56019	-0.515167	-1.53768
3250	HPR	haptoglobin-related protein	-0.661678	-2.39659	-1.52914
5347	PLK1	polo-like kinase 1 (Drosophila)	-2.49657	-0.559322	-1.52795
401261	FLJ38717	FLJ38717 protein	-1.98112	-1.04555	-1.51333
338376	IFNE	interferon, epsilon	-0.965074	-2.05771	-1.51139
4600	MX2	myxovirus (influenza virus) resistance 2 (mouse)	-1.59382	-1.42895	-1.51138
729595	LOC729595	similar to high mobility group box 3	-2.17736	-0.842083	-1.50972
730183	LOC730183	hypothetical protein LOC730183	-1.49347	-1.51376	-1.50362
2149	F2R	coagulation factor II (thrombin) receptor	-2.35651	-0.642606	-1.49956
150696	PROM2	prominin 2	-1.68366	-1.30812	-1.49589
3434	IFIT1	interferon-induced protein with tetratricopeptide repeats 1	-1.82844	-1.14745	-1.48794
441795	LOC441795	high mobility group protein B3-like protein-like	-2.2859	-0.683752	-1.48483
494514	C18orf56	chromosome 18 open reading frame 56	-2.27597	-0.688741	-1.48235
7294	TXK	TXK tyrosine kinase	-1.72301	-1.23734	-1.48018
3832	KIF11	kinesin family member 11	-2.38821	-0.569994	-1.4791
26147	PHF19	PHD finger protein 19	-2.36373	-0.593082	-1.47841
7025	NR2F1	nuclear receptor subfamily 2, group F, member 1	-2.20566	-0.73485	-1.47025
389058	SP5	Sp5 transcription factor	-1.08751	-1.83346	-1.46049
79025	C20orf195	chromosome 20 open reading frame 195	-1.82114	-1.09016	-1.45565
57639	CCDC146	coiled-coil domain containing 146	-0.835831	-2.07236	-1.4541
128872	HMGB3L1	high-mobility group box 3-like 1	-2.23008	-0.677915	-1.454
2843	GPR20	G protein-coupled receptor 20	-0.943085	-1.95088	-1.44698
2852	GPER	G protein-coupled estrogen receptor 1	-1.55542	-1.32435	-1.43989
113179	ADAT3	adenosine deaminase, tRNA-specific 3, TAD3 homolog (S. cerevisiae)	-1.26076	-1.61853	-1.43964
375775	PNPLA7	patatin-like phospholipase domain containing 7	-1.49375	-1.38364	-1.43869
1277	COL1A1	collagen, type I, alpha 1	-1.14218	-1.73327	-1.43773
149428	BNIPL	BCL2/adenovirus E1B 19kD interacting protein like	-1.22955	-1.6375	-1.43352
340390	KIAA1875	KIAA1875	-1.15288	-1.70809	-1.43049
100288678	LOC100288678	hypothetical protein LOC100288678	-1.18496	-1.67506	-1.43001
10553	HTATIP2	HIV-1 Tat interactive protein 2, 30kDa	-1.29309	-1.54218	-1.41763
901	CCNG2	cyclin G2	-1.34657	-1.4832	-1.41489
9915	ARNT2	aryl-hydrocarbon receptor nuclear translocator 2	-1.42063	-1.38984	-1.40523
375719	AQP7P1	aquaporin 7 pseudogene 1	-0.79059	-2.01787	-1.40423
5091	PC	pyruvate carboxylase	-1.61807	-1.17894	-1.39851
728806	LOC728806	similar to N-ethylmaleimide-sensitive factor	-1.39711	-1.39958	-1.39834
3669	ISG20	interferon stimulated exonuclease gene 20kDa	-1.92691	-0.86757	-1.39724
400987	LOC400987	similar to ankyrin repeat domain 36	-2.16487	-0.624906	-1.39489
644150	WIPF3	WAS/WASL interacting protein family, member 3	-1.53885	-1.23946	-1.38915
400931	LOC400931	hypothetical LOC400931	-0.866039	-1.9001	-1.38307
5178	PEG3	paternally expressed 3	-1.73743	-1.02324	-1.38033
85366	MYLK2	myosin light chain kinase 2	-1.55931	-1.19161	-1.37546
286133	SCARA5	scavenger receptor class A, member 5 (putative)	-1.03236	-1.71666	-1.37451
92973	LOC92973	hypothetical LOC92973	-0.599901	-2.14025	-1.37008
283	ANG	angiogenin, ribonuclease, RNase A family, 5	-1.04548	-1.69191	-1.36869
29114	TAGLN3	transgelin 3	-2.06758	-0.668831	-1.3682
51655	RASD1	RAS, dexamethasone-induced 1	-1.4131	-1.31761	-1.36536
145957	NRG4	neuregulin 4	-1.14583	-1.58435	-1.36509
283981	NCRNA00107	non-protein coding RNA 107	-1.19105	-1.52929	-1.36017
255738	PCSK9	proprotein convertase subtilisin/kexin type 9	-1.90274	-0.806747	-1.35474
51364	ZMYND10	zinc finger, MYND-type containing 10	-0.892624	-1.80656	-1.34959
83463	MXD3	MAX dimerization protein 3	-1.49775	-1.20016	-1.34896
5031	P2RY6	pyrimidinergic receptor P2Y, G-protein coupled, 6	-0.961723	-1.72356	-1.34264
9770	RASSF2	Ras association (RalGDS/AF-6) domain family member 2	-1.66792	-1.01653	-1.34222
60437	CDH26	cadherin-like 26	-1.34399	-1.33645	-1.34022
10013	HDAC6	histone deacetylase 6	-1.11018	-1.56834	-1.33926
8336	HIST1H2AM	histone cluster 1, H2am	-1.85565	-0.820598	-1.33813
203510	LOC203510	similar to hCG1644442	-2.08402	-0.588643	-1.33633
5321	PLA2G4A	phospholipase A2, group IVA (cytosolic, calcium-dependent)	-1.33247	-1.33954	-1.33601
9976	CLEC2B	C-type lectin domain family 2, member B	-1.60045	-1.07028	-1.33536
646626	LOC646626	hypothetical LOC646626	-2.0763	-0.586148	-1.33122
1364	CLDN4	claudin 4	-1.21302	-1.43394	-1.32348
177	AGER	advanced glycosylation end product-specific receptor	-1.16825	-1.47775	-1.323
203274	LOC203274	hypothetical protein LOC203274	-1.37847	-1.26317	-1.32082
27239	GPR162	G protein-coupled receptor 162	-1.07741	-1.56207	-1.31974
100130547	LOC100130547	hypothetical protein LOC100130547	-0.782563	-1.83859	-1.31058
11189	TNRC4	trinucleotide repeat containing 4	-1.47455	-1.13652	-1.30554
284219	LOC284219	hypothetical protein LOC284219	-1.88302	-0.723094	-1.30306
3386	ICAM4	intercellular adhesion molecule 4 (Landsteiner-Wiener blood group)	-1.30654	-1.29394	-1.30024
50652	PCA3	prostate cancer antigen 3 (non-protein coding)	-1.22918	-1.36325	-1.29621
6898	TAT	tyrosine aminotransferase	-1.30509	-1.28728	-1.29618
10205	MPZL2	myelin protein zero-like 2	-1.06028	-1.51801	-1.28915
79838	TMC5	transmembrane channel-like 5	-1.69991	-0.875927	-1.28792
54997	TESC	tescalcin	-0.909532	-1.66037	-1.28495
5514	PPP1R10	protein phosphatase 1, regulatory (inhibitor) subunit 10	-0.801383	-1.75734	-1.27936
3949	LDLR	low density lipoprotein receptor	-1.59071	-0.965554	-1.27813
6428	SFRS3	splicing factor, arginine/serine-rich 3	-1.77074	-0.783415	-1.27708
284263	LOC284263	hypothetical protein LOC284263	-0.958096	-1.5937	-1.2759
3939	LDHA	lactate dehydrogenase A	-1.30849	-1.23821	-1.27335
57589	KIAA1432	KIAA1432	-1.66415	-0.879904	-1.27203
55500	ETNK1	ethanolamine kinase 1	-1.75145	-0.785347	-1.2684
10410	IFITM3	interferon induced transmembrane protein 3 (1-8U)	-0.802173	-1.71897	-1.26057
145474	LOC145474	hypothetical protein LOC145474	-1.41861	-1.08862	-1.25361
9865	TRIL	TLR4 interactor with leucine rich repeats	-0.723171	-1.77654	-1.24986
309	ANXA6	annexin A6	-1.34322	-1.15533	-1.24928
400645	FLJ45994	hypothetical LOC400645	-1.13821	-1.35049	-1.24435
100129846	LOC100129846	hypothetical protein LOC100129846	-1.48832	-0.994091	-1.24121
1382	CRABP2	cellular retinoic acid binding protein 2	-1.17923	-1.30295	-1.24109
653391	LOC653391	glucuronidase, beta pseudogene	-1.62092	-0.85941	-1.24016
41	ACCN2	amiloride-sensitive cation channel 2, neuronal	-1.0574	-1.42267	-1.24003
4036	LRP2	low density lipoprotein-related protein 2	-1.34463	-1.12971	-1.23717
57053	CHRNA10	cholinergic receptor, nicotinic, alpha 10	-1.01359	-1.46015	-1.23687
9754	STARD8	StAR-related lipid transfer (START) domain containing 8	-1.85409	-0.606433	-1.23026
24150	TP53TG3	TP53 target 3	-1.62738	-0.829158	-1.22827
375295	LOC375295	hypothetical protein LOC375295	-1.40669	-1.04263	-1.22466
2256	FGF11	fibroblast growth factor 11	-1.39577	-1.04599	-1.22088
3007	HIST1H1D	histone cluster 1, H1d	-1.09719	-1.34206	-1.21963
113263	GLCCI1	glucocorticoid induced transcript 1	-1.2512	-1.18702	-1.21911
2946	GSTM2	glutathione S-transferase mu 2 (muscle)	-0.791061	-1.64	-1.21553
100128567	LOC100128567	hypothetical protein LOC100128567	-0.920326	-1.50992	-1.21512
339988	LOC339988	hypothetical protein LOC339988	-1.32567	-1.09975	-1.21271
285178	LOC285178	hypothetical protein LOC285178	-1.0937	-1.32708	-1.21039
8329	HIST1H2AI	histone cluster 1, H2ai	-1.90849	-0.505459	-1.20698
100131372	LOC100131372	hypothetical LOC100131372	-1.19357	-1.21503	-1.2043
129530	LYG1	lysozyme G-like 1	-1.10884	-1.29764	-1.20324
54843	SYTL2	synaptotagmin-like 2	-0.676967	-1.72946	-1.20321
164832	LONRF2	LON peptidase N-terminal domain and ring finger 2	-1.27462	-1.13131	-1.20296
100128242	LOC100128242	similar to GRAM domain containing 1B	-1.18082	-1.22381	-1.20232
10581	IFITM2	interferon induced transmembrane protein 2 (1-8D)	-0.846668	-1.55088	-1.19877
10085	EDIL3	EGF-like repeats and discoidin I-like domains 3	-1.55812	-0.838355	-1.19824
4670	HNRNPM	heterogeneous nuclear ribonucleoprotein M	-1.33177	-1.05944	-1.19561
2051	EPHB6	EPH receptor B6	-1.7158	-0.666353	-1.19108
79904	FLJ11710	hypothetical protein FLJ11710	-1.49415	-0.887023	-1.19059
652614	LOC652614	similar to HLA class I histocompatibility antigen, A-11 alpha chain precursor (MHC class I antigen A*11)	-1.17955	-1.20082	-1.19018
5730	PTGDS	prostaglandin D2 synthase 21kDa (brain)	-1.1118	-1.26285	-1.18733
2330	FMO5	flavin containing monooxygenase 5	-0.815547	-1.55481	-1.18518
283856	LOC283856	hypothetical protein LOC283856	-1.40702	-0.960836	-1.18393
368	ABCC6	ATP-binding cassette, sub-family C (CFTR/MRP), member 6	-1.22001	-1.14711	-1.18356
2774	GNAL	guanine nucleotide binding protein (G protein), alpha activating activity polypeptide, olfactory type	-0.987763	-1.37303	-1.1804
7043	TGFB3	transforming growth factor, beta 3	-1.47141	-0.887387	-1.1794
5413	SEPT5	septin 5	-0.766393	-1.58535	-1.17587
200316	APOBEC3F	apolipoprotein B mRNA editing enzyme, catalytic polypeptide-like 3F	-1.56961	-0.779777	-1.17469
8968	HIST1H3F	histone cluster 1, H3f	-1.39469	-0.953061	-1.17388
2760	GM2A	GM2 ganglioside activator	-1.11771	-1.22877	-1.17324
90271	C10orf75	chromosome 10 open reading frame 75	-0.959838	-1.38428	-1.17206
8638	OASL	2'-5'-oligoadenylate synthetase-like	-1.24247	-1.10074	-1.17161
9500	MAGED1	melanoma antigen family D, 1	-0.90868	-1.43312	-1.1709
65083	NOL6	nucleolar protein family 6 (RNA-associated)	-1.64234	-0.690828	-1.16658
59269	HIVEP3	human immunodeficiency virus type I enhancer binding protein 3	-1.37942	-0.949988	-1.1647
55338	FLJ11292	hypothetical protein FLJ11292	-1.27943	-1.04805	-1.16374
80339	PNPLA3	patatin-like phospholipase domain containing 3	-1.31558	-1.01032	-1.16295
352954	GATS	GATS, stromal antigen 3 opposite strand	-1.07968	-1.24364	-1.16166
595135	PGM5P2	phosphoglucomutase 5 pseudogene 2	-1.22157	-1.09308	-1.15732
84818	IL17RC	interleukin 17 receptor C	-1.10915	-1.20502	-1.15709
283796	GOLGA9P	golgi autoantigen, golgin subfamily a, 9 pseudogene	-1.28758	-1.0262	-1.15689
6094	ROM1	retinal outer segment membrane protein 1	-0.778411	-1.53517	-1.15679
100272216	LOC100272216	hypothetical LOC100272216	-1.18783	-1.12551	-1.15667
644316	FLJ43315	similar to Asparagine synthetase [glutamine-hydrolyzing] (Glutamine-dependent asparagine synthetase) (TS11 cell cycle control protein)	-1.18323	-1.12492	-1.15408
56925	LXN	latexin	-1.1502	-1.15624	-1.15322
80833	APOL3	apolipoprotein L, 3	-1.28592	-1.01903	-1.15248
58475	MS4A7	membrane-spanning 4-domains, subfamily A, member 7	-1.07272	-1.23039	-1.15156
79888	LPCAT1	lysophosphatidylcholine acyltransferase 1	-0.844238	-1.4576	-1.15092
2194	FASN	fatty acid synthase	-1.26695	-1.0346	-1.15077
6453	ITSN1	intersectin 1 (SH3 domain protein)	-0.918232	-1.37527	-1.14675
91461	SGK493	protein kinase-like protein SgK493	-1.63653	-0.649532	-1.14303
80312	TET1	tet oncogene 1	-1.00905	-1.27675	-1.1429
4671	NAIP	NLR family, apoptosis inhibitory protein	-1.49548	-0.773508	-1.13449
284232	LOC284232	ankyrin repeat domain 20 family, member A2 pseudogene	-1.30252	-0.961604	-1.13206
79798	ARMC5	armadillo repeat containing 5	-0.920733	-1.34334	-1.13204
388591	RNF207	ring finger protein 207	-1.49307	-0.769793	-1.13143
27076	LYPD3	LY6/PLAUR domain containing 3	-1.5959	-0.666776	-1.13134
441273	SPDYE2	speedy homolog E2 (Xenopus laevis)	-1.24275	-1.01992	-1.13133
79883	PODNL1	podocan-like 1	-1.09705	-1.165	-1.13102
83650	AMAC1L2	acyl-malonyl condensing enzyme 1-like 2	-1.1082	-1.15356	-1.13088
100133899	LOC100133899	hypothetical protein LOC100133899	-1.1459	-1.11436	-1.13013
27350	APOBEC3C	apolipoprotein B mRNA editing enzyme, catalytic polypeptide-like 3C	-1.60478	-0.650957	-1.12787
441666	LOC441666	zinc finger protein 91 pseudogene	-1.57755	-0.677136	-1.12734
5210	PFKFB4	6-phosphofructo-2-kinase/fructose-2,6-biphosphatase 4	-1.01693	-1.23562	-1.12627
338707	B4GALNT4	beta-1,4-N-acetyl-galactosaminyl transferase 4	-1.39299	-0.859532	-1.12626
388242	LOC388242	coiled-coil domain containing 101 pseudogene	-1.21829	-1.03342	-1.12586
84837	C14orf128	chromosome 14 open reading frame 128	-1.30975	-0.936993	-1.12337
140625	ACTRT2	actin-related protein T2	-0.955337	-1.28852	-1.12193
63027	SLC22A23	solute carrier family 22, member 23	-0.947176	-1.29281	-1.11999
51326	ARL17P1	ADP-ribosylation factor-like 17 pseudogene 1	-1.03	-1.20846	-1.11923
10974	C10orf116	chromosome 10 open reading frame 116	-0.603232	-1.63368	-1.11846
30846	EHD2	EH-domain containing 2	-1.58492	-0.650429	-1.11767
10350	ABCA9	ATP-binding cassette, sub-family A (ABC1), member 9	-1.24935	-0.98454	-1.11694
55076	TMEM45A	transmembrane protein 45A	-0.887437	-1.34209	-1.11476
445329	SULT1A4	sulfotransferase family, cytosolic, 1A, phenol-preferring, member 4	-0.653679	-1.57458	-1.11413
389766	C9orf153	chromosome 9 open reading frame 153	-1.24157	-0.98403	-1.1128
100131988	LOC100131988	hypothetical LOC100131988	-1.00343	-1.222	-1.11271
146664	MGAT5B	mannosyl (alpha-1,6-)-glycoprotein beta-1,6-N-acetyl-glucosaminyltransferase, isozyme B	-1.29318	-0.930824	-1.112
7169	TPM2	tropomyosin 2 (beta)	-1.23263	-0.989613	-1.11112
6275	S100A4	S100 calcium binding protein A4	-0.796543	-1.42057	-1.10856
100128563	LOC100128563	hypothetical protein LOC100128563	-0.931841	-1.28465	-1.10824
7022	TFAP2C	transcription factor AP-2 gamma (activating enhancer binding protein 2 gamma)	-1.41727	-0.797553	-1.10741
5230	PGK1	phosphoglycerate kinase 1	-1.34847	-0.865048	-1.10676
3728	JUP	junction plakoglobin	-0.812021	-1.40023	-1.10612
115361	GBP4	guanylate binding protein 4	-1.63951	-0.571795	-1.10565
79442	LRRC2	leucine rich repeat containing 2	-0.866691	-1.34457	-1.10563
6934	TCF7L2	transcription factor 7-like 2 (T-cell specific, HMG-box)	-1.56261	-0.645946	-1.10428
140772	SMCR6	Smith-Magenis syndrome chromosome region, candidate 6	-1.14183	-1.06533	-1.10358
4982	TNFRSF11B	tumor necrosis factor receptor superfamily, member 11b	-1.32157	-0.883854	-1.10271
6502	SKP2	S-phase kinase-associated protein 2 (p45)	-1.56508	-0.638845	-1.10196
57477	SHROOM4	shroom family member 4	-1.07888	-1.12368	-1.10128
100288667	LOC100288667	hypothetical protein LOC100288667	-1.42661	-0.774378	-1.10049
114822	RHPN1	rhophilin, Rho GTPase binding protein 1	-0.901794	-1.29642	-1.09911
100128184	LOC100128184	hypothetical protein LOC100128184	-0.977872	-1.21858	-1.09823
711	C3orf51	chromosome 3 open reading frame 51	-1.36406	-0.826144	-1.0951
115330	GPR146	G protein-coupled receptor 146	-0.574314	-1.61578	-1.09505
9324	HMGN3	high mobility group nucleosomal binding domain 3	-1.28491	-0.903694	-1.0943
79944	L2HGDH	L-2-hydroxyglutarate dehydrogenase	-1.26631	-0.920194	-1.09325
91683	SYT12	synaptotagmin XII	-0.503188	-1.6823	-1.09274
22898	DENND3	DENN/MADD domain containing 3	-1.62044	-0.564332	-1.09238
10381	TUBB3	tubulin, beta 3	-0.907114	-1.27473	-1.09092
340198	IFITM4P	interferon induced transmembrane protein 4 pseudogene	-0.712531	-1.46285	-1.08769
57664	PLEKHA4	pleckstrin homology domain containing, family A (phosphoinositide binding specific) member 4	-0.504248	-1.67059	-1.08742
23394	ADNP	activity-dependent neuroprotector homeobox	-0.829899	-1.34224	-1.08607
4599	MX1	myxovirus (influenza virus) resistance 1, interferon-inducible protein p78 (mouse)	-1.26363	-0.906938	-1.08528
400709	SIGLEC16	sialic acid binding Ig-like lectin 16 (gene/pseudogene)	-1.23961	-0.925414	-1.08251
10447	FAM3C	family with sequence similarity 3, member C	-1.37526	-0.787595	-1.08143
1429	CRYZ	crystallin, zeta (quinone reductase)	-1.24169	-0.918766	-1.08023
3481	IGF2	insulin-like growth factor 2 (somatomedin A)	-1.43827	-0.721643	-1.07996
2235	FECH	ferrochelatase (protoporphyria)	-0.524756	-1.63198	-1.07837
94031	HTRA3	HtrA serine peptidase 3	-1.19046	-0.965887	-1.07817
84858	ZNF503	zinc finger protein 503	-0.898758	-1.25063	-1.07469
4882	NPR2	natriuretic peptide receptor B/guanylate cyclase B (atrionatriuretic peptide receptor B)	-1.1828	-0.965191	-1.074
57608	KIAA1462	KIAA1462	-1.05497	-1.09033	-1.07265
57705	WDFY4	WDFY family member 4	-1.22961	-0.913375	-1.07149
23126	POGZ	pogo transposable element with ZNF domain	-1.06322	-1.07962	-1.07142
84674	CARD6	caspase recruitment domain family, member 6	-0.808877	-1.32535	-1.06711
10212	DDX39	DEAD (Asp-Glu-Ala-Asp) box polypeptide 39	-1.49952	-0.633829	-1.06667
654779	LOC654779	hypothetical gene LOC654779	-0.968236	-1.16421	-1.06622
3437	IFIT3	interferon-induced protein with tetratricopeptide repeats 3	-1.03107	-1.0997	-1.06538
7170	TPM3	tropomyosin 3	-1.35639	-0.773767	-1.06508
79618	HMBOX1	homeobox containing 1	-0.779299	-1.3508	-1.06505
8357	HIST1H3H	histone cluster 1, H3h	-0.986534	-1.13852	-1.06253
6620	SNCB	synuclein, beta	-1.13553	-0.98467	-1.0601
80035	C15orf28	chromosome 15 open reading frame 28	-1.02108	-1.0955	-1.05829
83933	HDAC10	histone deacetylase 10	-1.1125	-0.993773	-1.05314
160335	TMTC2	transmembrane and tetratricopeptide repeat containing 2	-1.22621	-0.879816	-1.05301
494150	LOC494150	prohibitin pseudogene	-1.0792	-1.02609	-1.05265
619426	C8orf60	chromosome 8 open reading frame 60	-1.35644	-0.74739	-1.05191
284013	VMO1	vitelline membrane outer layer 1 homolog (chicken)	-0.802473	-1.30043	-1.05145
3215	HOXB5	homeobox B5	-0.643372	-1.45648	-1.04992
55608	ANKRD10	ankyrin repeat domain 10	-0.546593	-1.54924	-1.04791
128209	KLF17	Kruppel-like factor 17	-0.99575	-1.09895	-1.04735
1983	EIF5	eukaryotic translation initiation factor 5	-0.644884	-1.44932	-1.0471
100129791	LOC100129791	hypothetical protein LOC100129791	-0.990164	-1.09917	-1.04467
55504	TNFRSF19	tumor necrosis factor receptor superfamily, member 19	-1.04989	-1.03899	-1.04444
1365	CLDN3	claudin 3	-1.17147	-0.91609	-1.04378
64900	LPIN3	lipin 3	-1.17367	-0.910846	-1.04226
23629	BRD7P3	bromodomain containing 7 pseudogene 3	-1.07536	-1.00272	-1.03904
401480	LOC401480	hypothetical LOC401480	-1.00519	-1.06913	-1.03716
389177	TMEM212	transmembrane protein 212	-1.09117	-0.983128	-1.03715
116092	DNTTIP1	deoxynucleotidyltransferase, terminal, interacting protein 1	-1.3997	-0.673894	-1.0368
3303	HSPA1A	heat shock 70kDa protein 1A	-0.569208	-1.49998	-1.0346
5802	PTPRS	protein tyrosine phosphatase, receptor type, S	-1.36142	-0.706797	-1.03411
8243	SMC1A	structural maintenance of chromosomes 1A	-0.736436	-1.33019	-1.03332
100233209	LOC100233209	hypothetical LOC100233209	-1.0274	-1.03733	-1.03237
79661	NEIL1	nei endonuclease VIII-like 1 (E. coli)	-1.01717	-1.04412	-1.03064
149401	LOC149401	hypothetical protein LOC149401	-1.16003	-0.900849	-1.03044
340335	LOC340335	hypothetical protein LOC340335	-0.836268	-1.21239	-1.02433
647983	LOC647983	hypothetical protein LOC647983	-0.774015	-1.26328	-1.01865
389289	C5orf39	chromosome 5 open reading frame 39	-0.874375	-1.16219	-1.01828
64598	MOSPD3	motile sperm domain containing 3	-0.672503	-1.36396	-1.01823
6791	AURKAPS1	aurora kinase A pseudogene 1	-1.52301	-0.512777	-1.0179
10763	NES	nestin	-0.992632	-1.04313	-1.01788
1396	CRIP1	cysteine-rich protein 1 (intestinal)	-1.31544	-0.719985	-1.01771
5653	KLK6	kallikrein-related peptidase 6	-1.26752	-0.764697	-1.01611
100130935	LOC100130935	similar to CSAG family, member 2	-1.40817	-0.620412	-1.01429
349114	LOC349114	hypothetical LOC349114	-1.34396	-0.681395	-1.01268
115557	GEFT	RhoA/RAC/CDC42 exchange factor	-0.86669	-1.15791	-1.0123
654056	LOC654056	similar to Signal-regulatory protein beta-1 precursor (SIRP-beta-1)	-1.03594	-0.986771	-1.01135
100128108	LOC100128108	hypothetical LOC100128108	-0.742572	-1.27668	-1.00962
4008	LMO7	LIM domain 7	-0.91933	-1.09888	-1.0091
728228	hCG_2045830	hCG2045830	-0.834803	-1.18083	-1.00782
288	ANK3	ankyrin 3, node of Ranvier (ankyrin G)	-0.990622	-1.02424	-1.00743
442582	STAG3L2	stromal antigen 3-like 2	-1.12162	-0.888927	-1.00527
100216546	LOC100216546	hypothetical LOC100216546	-1.13123	-0.870445	-1.00084
91608	RASL10B	RAS-like, family 10, member B	-1.05107	-0.9506	-1.00084
5028	P2RY1	purinergic receptor P2Y, G-protein coupled, 1	-1.25527	-0.745975	-1.00062
6284	S100A13	S100 calcium binding protein A13	-0.936367	-1.06172	-0.999044
85003	MGC2848	hypothetical protein MGC2848	-0.960124	-1.0353	-0.997714
159110	LOC159110	hypothetical protein LOC159110	-0.979004	-1.0156	-0.997302
645534	LOC645534	similar to OS-4 protein	-1.21326	-0.779883	-0.996572
57597	BAHCC1	BAH domain and coiled-coil containing 1	-0.906469	-1.08652	-0.996495
23224	SYNE2	spectrin repeat containing, nuclear envelope 2	-1.12806	-0.864262	-0.996162
1950	EGF	epidermal growth factor (beta-urogastrone)	-0.695023	-1.29709	-0.996054
10610	ST6GALNAC2	ST6 (alpha-N-acetyl-neuraminyl-2,3-beta-galactosyl-1,3)-N-acetylgalactosaminide alpha-2,6-sialyltransferase 2	-0.958723	-1.02853	-0.993626
2730	GCLM	glutamate-cysteine ligase, modifier subunit	-0.98031	-1.00593	-0.993122
53635	PTOV1	prostate tumor overexpressed 1	-0.578815	-1.40386	-0.991339
100287593	LOC100287593	hypothetical protein LOC100287593	-0.974332	-1.00831	-0.991323
3181	HNRNPA2B1	heterogeneous nuclear ribonucleoprotein A2/B1	-1.36663	-0.614498	-0.990564
79842	ZBTB3	zinc finger and BTB domain containing 3	-1.42315	-0.55483	-0.98899
5757	PTMA	prothymosin, alpha	-1.03181	-0.943385	-0.987599
85368	KIAA1654	KIAA1654 protein	-0.958768	-1.01489	-0.986829
57209	ZNF248	zinc finger protein 248	-1.39542	-0.576516	-0.985969
57623	ZFAT	zinc finger and AT hook domain containing	-0.800579	-1.16964	-0.985107
23678	SGK3	serum/glucocorticoid regulated kinase family, member 3	-0.999786	-0.969766	-0.984776
8351	HIST1H3D	histone cluster 1, H3d	-1.11343	-0.855814	-0.984621
114041	C21orf88	chromosome 21 open reading frame 88	-0.976572	-0.98765	-0.982111
375611	SLC26A5	solute carrier family 26, member 5 (prestin)	-1.20682	-0.756867	-0.981842
389119	C3orf54	chromosome 3 open reading frame 54	-0.96828	-0.994638	-0.981459
30009	TBX21	T-box 21	-1.19763	-0.7652	-0.981415
169611	OLFML2A	olfactomedin-like 2A	-1.0546	-0.90284	-0.978719
402665	IGLON5	IgLON family member 5	-0.68458	-1.26753	-0.976056
6427	SFRS2	splicing factor, arginine/serine-rich 2	-1.20558	-0.744742	-0.97516
84796	MGC13053	hypothetical MGC13053	-0.96851	-0.981018	-0.974764
56113	PCDHGA2	protocadherin gamma subfamily A, 2	-0.818636	-1.13076	-0.974697
645566	FLJ45482	hypothetical LOC645566	-1.36057	-0.588414	-0.974492
541471	LOC541471	hypothetical LOC541471	-1.10872	-0.837672	-0.973195
100170939	LOC100170939	glucuronidase, beta pseudogene	-1.16266	-0.782472	-0.972567
55790	CSGALNACT1	chondroitin sulfate N-acetylgalactosaminyltransferase 1	-0.644996	-1.29981	-0.972404
116986	AGAP2	ArfGAP with GTPase domain, ankyrin repeat and PH domain 2	-1.04204	-0.902516	-0.97228
246318	FLJ13773	FLJ13773	-0.963451	-0.980137	-0.971794
647070	LOC647070	hypothetical LOC647070	-0.938052	-1.00473	-0.971391
170384	FUT11	fucosyltransferase 11 (alpha (1,3) fucosyltransferase)	-1.30525	-0.636061	-0.970654
9759	HDAC4	histone deacetylase 4	-0.528496	-1.41169	-0.970094
7462	LAT2	linker for activation of T cells family, member 2	-0.907478	-1.03186	-0.969669
26502	NARF	nuclear prelamin A recognition factor	-0.696468	-1.24149	-0.968981
221883	HOXA11AS	HOXA11 antisense RNA (non-protein coding)	-0.767371	-1.16964	-0.968503
9415	FADS2	fatty acid desaturase 2	-0.803933	-1.13262	-0.968276
402483	tcag7.907	hypothetical LOC402483	-0.971794	-0.963514	-0.967654
100288106	LOC100288106	similar to putative p150	-0.877709	-1.05331	-0.965511
10848	PPP1R13L	protein phosphatase 1, regulatory (inhibitor) subunit 13 like	-0.75481	-1.17618	-0.965494
80867	HCG2P7	HLA complex group 2 pseudogene 7	-0.977869	-0.953048	-0.965458
57582	KCNT1	potassium channel, subfamily T, member 1	-0.927683	-0.997459	-0.962571
9590	AKAP12	A kinase (PRKA) anchor protein 12	-1.35088	-0.573732	-0.962306
5434	POLR2E	polymerase (RNA) II (DNA directed) polypeptide E, 25kDa	-1.00824	-0.915856	-0.962046
155185	AMZ1	archaelysin family metallopeptidase 1	-0.936201	-0.986007	-0.961104
375704	ENHO	energy homeostasis associated	-0.948382	-0.971886	-0.960134
402483	tcag7.907	hypothetical LOC402483	-1.07832	-0.838929	-0.958626
79143	MBOAT7	membrane bound O-acyltransferase domain containing 7	-0.676067	-1.23999	-0.958028
23397	NCAPH	non-SMC condensin I complex, subunit H	-1.17517	-0.739808	-0.957488
4047	LSS	lanosterol synthase (2,3-oxidosqualene-lanosterol cyclase)	-0.63322	-1.27894	-0.956081
116115	ZNF526	zinc finger protein 526	-0.896449	-1.01396	-0.955203
50839	TAS2R10	taste receptor, type 2, member 10	-0.897826	-1.01241	-0.955121
391356	C2orf79	chromosome 2 open reading frame 79	-0.753396	-1.15653	-0.954962
171023	ASXL1	additional sex combs like 1 (Drosophila)	-1.08337	-0.822786	-0.95308
5864	RAB3A	RAB3A, member RAS oncogene family	-0.563205	-1.3408	-0.952001
9905	SGSM2	small G protein signaling modulator 2	-0.964997	-0.937459	-0.951228
126282	TNFAIP8L1	tumor necrosis factor, alpha-induced protein 8-like 1	-0.92284	-0.978033	-0.950437
10049	DNAJB6	DnaJ (Hsp40) homolog, subfamily B, member 6	-0.601594	-1.29764	-0.949617
7871	SLMAP	sarcolemma associated protein	-1.09512	-0.801631	-0.948375
440423	SUZ12P	suppressor of zeste 12 homolog pseudogene	-0.943937	-0.949882	-0.94691
440163	RNASE13	ribonuclease, RNase A family, 13 (non-active)	-0.789642	-1.09722	-0.943431
23250	ATP11A	ATPase, class VI, type 11A	-0.598545	-1.28748	-0.943014
150274	HSCB	HscB iron-sulfur cluster co-chaperone homolog (E. coli)	-0.966638	-0.918156	-0.942397
100132356	hCG_2039148	hypothetical protein LOC100132356	-1.10403	-0.778719	-0.941376
286434	LOC286434	hypothetical protein LOC286434	-0.983189	-0.898542	-0.940865
151194	FAM119A	family with sequence similarity 119, member A	-0.929558	-0.951738	-0.940648
942	CD86	CD86 molecule	-0.64073	-1.24027	-0.940499
716	C1S	complement component 1, s subcomponent	-0.582727	-1.2967	-0.939712
2357	FPR1	formyl peptide receptor 1	-1.05994	-0.817329	-0.938634
339416	ANKRD45	ankyrin repeat domain 45	-0.888689	-0.988413	-0.938551
5125	PCSK5	proprotein convertase subtilisin/kexin type 5	-1.20371	-0.666161	-0.934936
440104	LOC440104	hypothetical LOC440104	-0.797329	-1.0701	-0.933715
339665	SLC35E4	solute carrier family 35, member E4	-0.896114	-0.968376	-0.932245
8335	HIST1H2AB	histone cluster 1, H2ab	-1.00175	-0.861787	-0.931771
388560	FLJ45949	FLJ45949 protein	-0.860708	-1.00258	-0.931643
604	BCL6	B-cell CLL/lymphoma 6	-1.23335	-0.629681	-0.931517
7167	TPI1	triosephosphate isomerase 1	-0.909357	-0.953367	-0.931362
8353	HIST1H3E	histone cluster 1, H3e	-1.10247	-0.75666	-0.929564
92014	MCART1	mitochondrial carrier triple repeat 1	-0.947268	-0.911837	-0.929553
9439	MED23	mediator complex subunit 23	-0.77524	-1.08302	-0.92913
29992	PILRA	paired immunoglobin-like type 2 receptor alpha	-0.970538	-0.881715	-0.926126
286676	ILDR1	immunoglobulin-like domain containing receptor 1	-0.880262	-0.97056	-0.925411
100127904	LOC100127904	hypothetical LOC100127904	-1.0945	-0.754654	-0.924579
8784	TNFRSF18	tumor necrosis factor receptor superfamily, member 18	-0.904524	-0.943706	-0.924115
64857	PLEKHG2	pleckstrin homology domain containing, family G (with RhoGef domain) member 2	-1.05847	-0.783224	-0.920845
29797	POM121L8P	POM121 membrane glycoprotein-like 8 (rat) pseudogene	-0.888902	-0.951717	-0.92031
5003	SLC22A18AS	solute carrier family 22 (organic cation transporter), member 18 antisense	-1.0647	-0.774103	-0.919403
646719	LOC646719	hypothetical LOC646719	-0.825691	-1.01124	-0.918467
138948	NCRNA00118	non-protein coding RNA 118	-0.710195	-1.12646	-0.91833
57412	AS3MT	arsenic (+3 oxidation state) methyltransferase	-0.905603	-0.92828	-0.916942
84808	C1orf170	chromosome 1 open reading frame 170	-1.14887	-0.68295	-0.915909
574042	SNORA10	small nucleolar RNA, H/ACA box 10	-1.09371	-0.73803	-0.915869
93109	TMEM44	transmembrane protein 44	-1.19736	-0.633312	-0.915334
146795	LOC146795	hypothetical protein LOC146795	-0.945522	-0.875074	-0.910298
100130285	LOC100130285	hypothetical LOC100130285	-0.745453	-1.07418	-0.909817
656	BMP8B	bone morphogenetic protein 8b	-0.87659	-0.942625	-0.909607
29993	PACSIN1	protein kinase C and casein kinase substrate in neurons 1	-1.12561	-0.691911	-0.908759
100289383	LOC100289383	hypothetical protein LOC100289383	-0.80986	-1.00434	-0.907098
100128842	LOC100128842	hypothetical protein LOC100128842	-1.11181	-0.699772	-0.905793
5315	PKM2	pyruvate kinase, muscle	-0.718491	-1.09172	-0.905106
857	CAV1	caveolin 1, caveolae protein, 22kDa	-1.06677	-0.742538	-0.904656
85441	PRIC285	peroxisomal proliferator-activated receptor A interacting complex 285	-0.823593	-0.984119	-0.903856
340061	TMEM173	transmembrane protein 173	-1.01616	-0.791489	-0.903825
994	CDC25B	cell division cycle 25 homolog B (S. pombe)	-0.686253	-1.12133	-0.903791
84153	RNASEH2C	ribonuclease H2, subunit C	-1.12514	-0.681473	-0.903306
25803	SPDEF	SAM pointed domain containing ets transcription factor	-0.786107	-1.01418	-0.900146
729991	LOC729991	hypothetical protein LOC729991	-1.07941	-0.720684	-0.900049
6533	SLC6A6	solute carrier family 6 (neurotransmitter transporter, taurine), member 6	-0.844952	-0.953728	-0.89934
254958	REXO1L1	REX1, RNA exonuclease 1 homolog (S. cerevisiae)-like 1	-0.850824	-0.940286	-0.895555
1622	DBI	diazepam binding inhibitor (GABA receptor modulator, acyl-Coenzyme A binding protein)	-0.899696	-0.889683	-0.89469
6451	SH3BGRL	SH3 domain binding glutamic acid-rich protein like	-1.14194	-0.647002	-0.894472
4355	MPP2	membrane protein, palmitoylated 2 (MAGUK p55 subfamily member 2)	-0.788922	-0.998868	-0.893895
317	APAF1	apoptotic peptidase activating factor 1	-1.21826	-0.568747	-0.893505
401508	FAM74A4	family with sequence similarity 74, member A4	-0.893793	-0.893141	-0.893467
727788	LOC727788	hypothetical LOC727788	-0.960751	-0.823945	-0.892348
339483	MTMR9L	myotubularin related protein 9-like	-0.869813	-0.914684	-0.892249
100129840	LOC100129840	hypothetical protein LOC100129840	-1.23308	-0.549733	-0.891407
81857	MED25	mediator complex subunit 25	-0.553667	-1.22737	-0.890517
284600	LOC284600	hypothetical protein LOC284600	-0.931061	-0.849688	-0.890374
65998	C11orf95	chromosome 11 open reading frame 95	-0.5693	-1.20921	-0.889255
2537	IFI6	interferon, alpha-inducible protein 6	-0.740816	-1.03671	-0.888765
81876	RAB1B	RAB1B, member RAS oncogene family	-0.767416	-1.00883	-0.888123
441245	LOC441245	hypothetical LOC441245	-0.89807	-0.876858	-0.887464
4641	MYO1C	myosin IC	-0.841511	-0.931482	-0.886497
257152	LOC257152	hypothetical protein LOC257152	-0.870571	-0.901934	-0.886252
285175	UNC80	unc-80 homolog (C. elegans)	-0.719899	-1.05167	-0.885786
10002	NR2E3	nuclear receptor subfamily 2, group E, member 3	-1.06186	-0.708446	-0.885151
335	APOA1	apolipoprotein A-I	-1.12642	-0.643329	-0.884874
22985	ACIN1	apoptotic chromatin condensation inducer 1	-0.824915	-0.937268	-0.881092
3171	FOXA3	forkhead box A3	-0.982308	-0.777581	-0.879944
51593	SRRT	serrate RNA effector molecule homolog (Arabidopsis)	-0.987759	-0.769937	-0.878848
284390	ZNF763	zinc finger protein 763	-0.851879	-0.905207	-0.878543
1235	CCR6	chemokine (C-C motif) receptor 6	-0.804699	-0.951385	-0.878042
92312	MEX3A	mex-3 homolog A (C. elegans)	-0.956775	-0.796815	-0.876795
6474	SHOX2	short stature homeobox 2	-1.09567	-0.657884	-0.876777
4063	LY9	lymphocyte antigen 9	-1.12891	-0.624465	-0.876689
54905	CYP2W1	cytochrome P450, family 2, subfamily W, polypeptide 1	-0.866293	-0.886753	-0.876523
5225	PGC	progastricsin (pepsinogen C)	-0.914737	-0.835334	-0.875036
80790	CMIP	c-Maf-inducing protein	-1.08674	-0.65957	-0.873154
3953	LEPR	leptin receptor	-0.609827	-1.13647	-0.873148
100144748	KILLIN	killin protein	-0.828896	-0.913763	-0.871329
400604	LOC400604	hypothetical gene supported by BC039664	-0.830734	-0.91111	-0.870922
8659	ALDH4A1	aldehyde dehydrogenase 4 family, member A1	-0.963456	-0.774623	-0.86904
5928	RBBP4	retinoblastoma binding protein 4	-0.587559	-1.14939	-0.868472
148327	CREB3L4	cAMP responsive element binding protein 3-like 4	-0.634067	-1.1009	-0.867484
387097	C6orf147	chromosome 6 open reading frame 147	-0.783336	-0.951389	-0.867363
3487	IGFBP4	insulin-like growth factor binding protein 4	-1.03484	-0.696624	-0.86573
100132955	LOC100132955	similar to Putative uncharacterized protein C21orf15	-0.714295	-1.01659	-0.865445
4318	MMP9	matrix metallopeptidase 9 (gelatinase B, 92kDa gelatinase, 92kDa type IV collagenase)	-0.901523	-0.827685	-0.864604
23484	LEPROTL1	leptin receptor overlapping transcript-like 1	-0.61849	-1.11027	-0.864382
10144	FAM13A	family with sequence similarity 13, member A	-0.815156	-0.913061	-0.864108
2521	FUS	fusion (involved in t(12;16) in malignant liposarcoma)	-1.16814	-0.55953	-0.863836
153830	RNF145	ring finger protein 145	-1.05504	-0.6712	-0.863119
124565	SLC38A10	solute carrier family 38, member 10	-0.836846	-0.889005	-0.862925
196441	ZFC3H1	zinc finger, C3H1-type containing	-0.724362	-1.00043	-0.862394
10226	PLIN3	perilipin 3	-0.954681	-0.768762	-0.861721
347688	RP11-631M21.2	tubulin, beta 8	-0.656885	-1.06516	-0.861021
100134868	CTD-2514C3.1	hypothetical LOC100134868	-0.849279	-0.869669	-0.859474
6659	SOX4	SRY (sex determining region Y)-box 4	-0.848772	-0.867536	-0.858154
283932	NCRNA00095	non-protein coding RNA 95	-0.623047	-1.09323	-0.858138
100134235	LOC100134235	similar to hCG1642820	-0.914888	-0.799277	-0.857083
389015	SLC9A4	solute carrier family 9 (sodium/hydrogen exchanger), member 4	-0.886049	-0.827904	-0.856976
11335	CBX3	chromobox homolog 3 (HP1 gamma homolog, Drosophila)	-1.13096	-0.581965	-0.856461
6398	SECTM1	secreted and transmembrane 1	-1.13902	-0.5738	-0.856412
84757	MGC10814	hypothetical protein MGC10814	-0.795505	-0.916085	-0.855795
29065	DDEF1IT1	DDEF1 intronic transcript 1 (non-protein coding)	-1.02948	-0.67409	-0.851787
1259	CNGA1	cyclic nucleotide gated channel alpha 1	-1.14635	-0.55606	-0.851206
100113386	UCKL1AS	UCKL1 antisense RNA (non-protein coding)	-0.845703	-0.851491	-0.848597
347168	OR1J1	olfactory receptor, family 1, subfamily J, member 1	-0.916945	-0.779374	-0.848159
401207	FLJ44606	glutaredoxin-like protein YDR286C homolog	-0.988484	-0.706686	-0.847585
6799	SULT1A2	sulfotransferase family, cytosolic, 1A, phenol-preferring, member 2	-0.749972	-0.945087	-0.84753
65108	MARCKSL1	MARCKS-like 1	-0.628289	-1.0631	-0.845697
5460	POU5F1	POU class 5 homeobox 1	-0.852462	-0.838732	-0.845597
5478	PPIA	peptidylprolyl isomerase A (cyclophilin A)	-0.971516	-0.71804	-0.844778
221178	SPATA13	spermatogenesis associated 13	-0.880955	-0.805017	-0.842986
641455	P704P	prostate-specific P704P	-0.785006	-0.900166	-0.842586
8034	SLC25A16	solute carrier family 25 (mitochondrial carrier; Graves disease autoantigen), member 16	-0.838667	-0.845693	-0.84218
81557	MAGED4B	melanoma antigen family D, 4B	-0.643334	-1.03663	-0.839981
284513	LOC284513	hypothetical protein LOC284513	-0.963127	-0.71676	-0.839943
285888	CNPY1	canopy 1 homolog (zebrafish)	-0.61707	-1.0605	-0.838785
644196	LOC644196	similar to CG10151-PA, isoform A	-0.981968	-0.695456	-0.838712
808	CALM3	calmodulin 3 (phosphorylase kinase, delta)	-0.790318	-0.886731	-0.838525
1296	COL8A2	collagen, type VIII, alpha 2	-0.673444	-0.998587	-0.836015
29941	PKN3	protein kinase N3	-1.15524	-0.515414	-0.835328
2997	GYS1	glycogen synthase 1 (muscle)	-0.884932	-0.785664	-0.835298
4327	MMP19	matrix metallopeptidase 19	-0.935002	-0.73552	-0.835261
29990	PILRB	paired immunoglobin-like type 2 receptor beta	-0.814443	-0.854352	-0.834397
100129460	DPY19L1P1	dpy-19-like 1 pseudogene 1 (C. elegans)	-0.864565	-0.803615	-0.83409
51686	OAZ3	ornithine decarboxylase antizyme 3	-0.694481	-0.973692	-0.834087
151146	LOC151146	hypothetical protein LOC151146	-0.622159	-1.04591	-0.834037
64759	TNS3	tensin 3	-0.787247	-0.877949	-0.832598
729609	LOC729609	hypothetical protein LOC729609	-0.831749	-0.83189	-0.83182
100132247	LOC100132247	similar to Uncharacterized protein KIAA0220	-0.828138	-0.835085	-0.831612
399753	RP11-144G6.7	hypothetical LOC399753	-0.783411	-0.877584	-0.830498
7179	TPTE	transmembrane phosphatase with tensin homology	-0.590415	-1.0678	-0.829109
84786	MGC12488	hypothetical protein MGC12488	-1.10518	-0.551681	-0.828431
81563	C1orf21	chromosome 1 open reading frame 21	-1.0077	-0.64786	-0.82778
100190986	LOC100190986	hypothetical LOC100190986	-0.650683	-1.00477	-0.827726
574	BAGE	B melanoma antigen	-0.846969	-0.808337	-0.827653
54744	DKFZp566H0824	hypothetical LOC54744	-0.972899	-0.682213	-0.827556
64411	ARAP3	ArfGAP with RhoGAP domain, ankyrin repeat and PH domain 3	-0.835016	-0.820039	-0.827528
157848	NKX6-3	NK6 homeobox 3	-1.06246	-0.592253	-0.827355
6231	RPS26	ribosomal protein S26	-0.956544	-0.697984	-0.827264
339929	LOC339929	hypothetical protein LOC339929	-1.09952	-0.554954	-0.827239
23007	PLCH1	phospholipase C, eta 1	-0.792589	-0.860403	-0.826496
2065	ERBB3	v-erb-b2 erythroblastic leukemia viral oncogene homolog 3 (avian)	-0.885736	-0.767173	-0.826454
130872	AHSA2	AHA1, activator of heat shock 90kDa protein ATPase homolog 2 (yeast)	-1.06964	-0.580422	-0.825031
2597	GAPDH	glyceraldehyde-3-phosphate dehydrogenase	-0.919178	-0.730441	-0.82481
730413	LOC730413	similar to cholinergic receptor, muscarinic 3	-0.703998	-0.943689	-0.823843
284014	LOC284014	hypothetical protein LOC284014	-0.850454	-0.796963	-0.823708
442572	LOC442572	WBSCR19-like protein 8-like	-0.951053	-0.695926	-0.82349
9315	C5orf13	chromosome 5 open reading frame 13	-1.03101	-0.614262	-0.822638
201243	C17orf74	chromosome 17 open reading frame 74	-1.04134	-0.600393	-0.820866
7803	PTP4A1	protein tyrosine phosphatase type IVA, member 1	-0.526241	-1.11442	-0.82033
57476	GRAMD1B	GRAM domain containing 1B	-1.00601	-0.632847	-0.819429
203522	DDX26B	DEAD/H (Asp-Glu-Ala-Asp/His) box polypeptide 26B	-0.956512	-0.681903	-0.819208
9551	ATP5J2	ATP synthase, H+ transporting, mitochondrial F0 complex, subunit F2	-0.750019	-0.887135	-0.818577
10402	ST3GAL6	ST3 beta-galactoside alpha-2,3-sialyltransferase 6	-0.89905	-0.737512	-0.818281
29109	FHOD1	formin homology 2 domain containing 1	-1.06483	-0.571117	-0.817972
3201	HOXA4	homeobox A4	-0.574952	-1.05935	-0.817153
151556	GPR155	G protein-coupled receptor 155	-0.798563	-0.830417	-0.81449
387700	SLC16A12	solute carrier family 16, member 12 (monocarboxylic acid transporter 12)	-0.780983	-0.846722	-0.813852
11182	SLC2A6	solute carrier family 2 (facilitated glucose transporter), member 6	-0.776937	-0.850546	-0.813741
39	ACAT2	acetyl-Coenzyme A acetyltransferase 2	-0.982661	-0.642289	-0.812475
58476	TP53INP2	tumor protein p53 inducible nuclear protein 2	-0.558181	-1.06324	-0.810711
84865	CCDC142	coiled-coil domain containing 142	-0.776328	-0.841189	-0.808759
1416	CRYBB2P1	crystallin, beta B2 pseudogene 1	-0.903973	-0.712218	-0.808096
84915	C12orf34	chromosome 12 open reading frame 34	-1.03578	-0.579113	-0.807449
5223	PGAM1	phosphoglycerate mutase 1 (brain)	-0.961817	-0.652048	-0.806932
9898	UBAP2L	ubiquitin associated protein 2-like	-0.792269	-0.820539	-0.806404
7402	UTRN	utrophin	-0.976463	-0.636096	-0.80628
1500	CTNND1	catenin (cadherin-associated protein), delta 1	-0.74322	-0.86834	-0.80578
1299	COL9A3	collagen, type IX, alpha 3	-0.751766	-0.857681	-0.804724
54849	DEF8	differentially expressed in FDCP 8 homolog (mouse)	-0.894675	-0.713261	-0.803968
2130	EWSR1	Ewing sarcoma breakpoint region 1	-0.987286	-0.619112	-0.803199
55869	HDAC8	histone deacetylase 8	-0.594726	-1.01024	-0.802485
84181	CHD6	chromodomain helicase DNA binding protein 6	-0.860028	-0.744183	-0.802106
114224	PRO2852	hypothetical protein PRO2852	-0.541066	-1.06153	-0.801296
84809	CROCCL1	ciliary rootlet coiled-coil, rootletin-like 1	-0.781704	-0.820836	-0.80127
219770	GJD4	gap junction protein, delta 4, 40.1kDa	-0.714369	-0.886887	-0.800628
80758	PRR7	proline rich 7 (synaptic)	-1.07928	-0.521289	-0.800287
2013	EMP2	epithelial membrane protein 2	-0.595364	-1.00489	-0.800127
124751	KRBA2	KRAB-A domain containing 2	-0.760962	-0.838367	-0.799665
215	ABCD1	ATP-binding cassette, sub-family D (ALD), member 1	-0.639701	-0.959165	-0.799433
2248	FGF3	fibroblast growth factor 3 (murine mammary tumor virus integration site (v-int-2) oncogene homolog)	-0.68899	-0.908922	-0.798956
6553	SLC9A5	solute carrier family 9 (sodium/hydrogen exchanger), member 5	-0.808167	-0.789009	-0.798588
1789	DNMT3B	DNA (cytosine-5-)-methyltransferase 3 beta	-1.10101	-0.496106	-0.798558
84941	HSH2D	hematopoietic SH2 domain containing	-0.795301	-0.801243	-0.798272
23596	OPN3	opsin 3	-0.863046	-0.733351	-0.798198
57620	STIM2	stromal interaction molecule 2	-0.949602	-0.646534	-0.798068
79140	CCDC28B	coiled-coil domain containing 28B	-0.963501	-0.631553	-0.797527
23742	C15orf2	chromosome 15 open reading frame 2	-0.980551	-0.611143	-0.795847
400212	FLJ45671	hypothetical gene supported by AK127576	-0.517405	-1.06634	-0.791872
400927	LOC400927	TPTE and PTEN homologous inositol lipid phosphatase pseudogene	-0.639695	-0.944035	-0.791865
113540	CMTM1	CKLF-like MARVEL transmembrane domain containing 1	-0.58458	-0.998987	-0.791783
11119	BTN3A1	butyrophilin, subfamily 3, member A1	-1.07194	-0.510248	-0.791094
11118	BTN3A2	butyrophilin, subfamily 3, member A2	-0.693104	-0.886135	-0.789619
3433	IFIT2	interferon-induced protein with tetratricopeptide repeats 2	-0.880648	-0.696828	-0.788738
3609	ILF3	interleukin enhancer binding factor 3, 90kDa	-0.991136	-0.585799	-0.788468
8864	PER2	period homolog 2 (Drosophila)	-0.554208	-1.02116	-0.787684
161357	MDGA2	MAM domain containing glycosylphosphatidylinositol anchor 2	-1.03021	-0.544398	-0.787304
147912	SIX5	SIX homeobox 5	-0.826555	-0.748004	-0.78728
6720	SREBF1	sterol regulatory element binding transcription factor 1	-0.650435	-0.923779	-0.787107
116138	KLHDC3	kelch domain containing 3	-0.505397	-1.06862	-0.787007
973	CD79A	CD79a molecule, immunoglobulin-associated alpha	-0.765229	-0.80701	-0.78612
3305	HSPA1L	heat shock 70kDa protein 1-like	-0.628105	-0.94413	-0.786118
6772	STAT1	signal transducer and activator of transcription 1, 91kDa	-0.887397	-0.68449	-0.785943
2026	ENO2	enolase 2 (gamma, neuronal)	-0.8846	-0.683932	-0.784266
11064	CEP110	centrosomal protein 110kDa	-0.977636	-0.590214	-0.783925
7804	LRP8	low density lipoprotein receptor-related protein 8, apolipoprotein e receptor	-0.678359	-0.889195	-0.783777
648791	PPP1R3G	protein phosphatase 1, regulatory (inhibitor) subunit 3G	-0.792095	-0.775076	-0.783586
54896	PQLC2	PQ loop repeat containing 2	-0.81592	-0.7507	-0.78331
84062	DTNBP1	dystrobrevin binding protein 1	-0.810184	-0.756413	-0.783298
645225	LOC645225	similar to ATP synthase, H+ transporting, mitochondrial F0 complex, subunit F2	-0.626458	-0.93941	-0.782934
284119	PTRF	polymerase I and transcript release factor	-0.738453	-0.82723	-0.782842
401152	C4orf3	chromosome 4 open reading frame 3	-0.636405	-0.928691	-0.782548
441430	ANKRD20A2	ankyrin repeat domain 20 family, member A2	-0.828113	-0.7366	-0.782356
100132733	LOC100132733	similar to FLJ00310 protein	-0.769483	-0.793934	-0.781709
220729	LOC220729	succinate dehydrogenase complex, subunit A, flavoprotein pseudogene	-0.962039	-0.597682	-0.77986
160287	LDHAL6A	lactate dehydrogenase A-like 6A	-0.732824	-0.826823	-0.779824
8728	ADAM19	ADAM metallopeptidase domain 19 (meltrin beta)	-0.915502	-0.643856	-0.779679
8326	FZD9	frizzled homolog 9 (Drosophila)	-0.979301	-0.578241	-0.778771
400860	FLJ42200	FLJ42200 protein	-0.850775	-0.704368	-0.777571
100128067	LOC100128067	hypothetical protein LOC100128067	-0.823336	-0.731758	-0.777547
440362	HERC2P4	hect domain and RLD 2 pseudogene 4	-0.87077	-0.684046	-0.777408
79180	EFHD2	EF-hand domain family, member D2	-0.991239	-0.561691	-0.776465
55367	LRDD	leucine-rich repeats and death domain containing	-0.881107	-0.671595	-0.776351
55096	FLJ10213	hypothetical protein FLJ10213	-0.978546	-0.572893	-0.77572
3178	HNRNPA1	heterogeneous nuclear ribonucleoprotein A1	-0.707897	-0.843035	-0.775466
160518	DENND5B	DENN/MADD domain containing 5B	-0.748126	-0.801319	-0.774722
2969	GTF2I	general transcription factor IIi	-0.674271	-0.873818	-0.774045
1665	DHX15	DEAH (Asp-Glu-Ala-His) box polypeptide 15	-1.01237	-0.533629	-0.772999
25837	RAB26	RAB26, member RAS oncogene family	-0.623538	-0.920277	-0.771907
152992	C4orf23	chromosome 4 open reading frame 23	-0.656052	-0.886839	-0.771445
126767	AADACL3	arylacetamide deacetylase-like 3	-0.82345	-0.718238	-0.770844
100131000	LOC100131000	hypothetical protein LOC100131000	-0.921665	-0.618099	-0.769882
255631	COL24A1	collagen, type XXIV, alpha 1	-0.722748	-0.814545	-0.768646
7851	MALL	mal, T-cell differentiation protein-like	-0.497034	-1.03983	-0.768434
144983	HNRNPA1L2	heterogeneous nuclear ribonucleoprotein A1-like 2	-0.775299	-0.758621	-0.76696
10580	SORBS1	sorbin and SH3 domain containing 1	-0.705202	-0.825099	-0.76515
518	ATP5G3	ATP synthase, H+ transporting, mitochondrial F0 complex, subunit C3 (subunit 9)	-0.965683	-0.561753	-0.763718
26273	FBXO3	F-box protein 3	-1.01143	-0.514703	-0.763068
730631	LOC730631	hypothetical LOC730631	-0.833508	-0.691936	-0.762722
51092	SIDT2	SID1 transmembrane family, member 2	-0.566668	-0.957879	-0.762273
57692	MAGEE1	melanoma antigen family E, 1	-0.614605	-0.909688	-0.762146
84951	TNS4	tensin 4	-0.954924	-0.566715	-0.760819
9267	CYTH1	cytohesin 1	-0.810944	-0.709911	-0.760427
91050	CCDC149	coiled-coil domain containing 149	-0.96126	-0.558705	-0.759982
1672	DEFB1	defensin, beta 1	-0.740621	-0.777358	-0.758989
283038	LOC283038	hypothetical protein LOC283038	-0.783678	-0.733615	-0.758646
100127888	hCG_2018279	hypothetical protein LOC100127888	-0.60544	-0.910762	-0.758101
8372	HYAL3	hyaluronoglucosaminidase 3	-0.507084	-1.00821	-0.757646
284837	LOC284837	hypothetical LOC284837	-0.531036	-0.983874	-0.757455
51754	TMEM8B	transmembrane protein 8B	-0.839304	-0.67521	-0.757257
100287092	LOC100287092	hypothetical protein LOC100287092	-0.751657	-0.762135	-0.756896
1820	ARID3A	AT rich interactive domain 3A (BRIGHT-like)	-0.917395	-0.596228	-0.756812
9891	NUAK1	NUAK family, SNF1-like kinase, 1	-0.627274	-0.884331	-0.755802
8450	CUL4B	cullin 4B	-0.881641	-0.629419	-0.75553
147699	FLJ40125	protein phosphatase 1B-like	-0.50348	-1.00709	-0.755283
3441	IFNA4	interferon, alpha 4	-0.838511	-0.671454	-0.754983
253190	SERHL2	serine hydrolase-like 2	-0.658917	-0.84736	-0.753139
100169989	ELP1P	endozepine-like peptide 1 pseudogene	-0.821141	-0.684196	-0.752669
113146	AHNAK2	AHNAK nucleoprotein 2	-0.81753	-0.686919	-0.752224
8356	HIST1H3J	histone cluster 1, H3j	-0.97029	-0.533597	-0.751944
653319	KIAA0895L	KIAA0895-like	-0.620826	-0.880831	-0.750828
729313	LOC729313	hypothetical LOC729313	-0.86923	-0.632377	-0.750803
442245	LOC442245	glutathione S-transferase mu 2 pseudogene	-0.621874	-0.879446	-0.75066
2737	GLI3	GLI family zinc finger 3	-0.724775	-0.773174	-0.748975
6029	RN7SL1	RNA, 7SL, cytoplasmic 1	-0.570589	-0.924432	-0.74751
1072	CFL1	cofilin 1 (non-muscle)	-0.581561	-0.913251	-0.747406
100129405	MSTO2P	misato homolog 2 pseudogene	-0.709391	-0.782907	-0.746149
247	ALOX15B	arachidonate 15-lipoxygenase, type B	-0.578855	-0.913065	-0.74596
1387	CREBBP	CREB binding protein	-0.580374	-0.910385	-0.745379
6404	SELPLG	selectin P ligand	-0.789823	-0.700867	-0.745345
246181	AKR7L	aldo-keto reductase family 7-like	-0.723527	-0.766142	-0.744835
728411	LOC728411	glucuronidase, beta pseudogene	-0.614661	-0.873718	-0.74419
643866	CBLN3	cerebellin 3 precursor	-0.778434	-0.709766	-0.7441
158435	LOC158435	hypothetical protein BC008050	-0.617619	-0.870565	-0.744092
54584	GNB1L	guanine nucleotide binding protein (G protein), beta polypeptide 1-like	-0.684547	-0.800232	-0.74239
9203	ZMYM3	zinc finger, MYM-type 3	-0.696744	-0.783319	-0.740031
100134237	LOC100134237	hypothetical LOC100134237	-0.958097	-0.51982	-0.738959
200576	PIKFYVE	phosphoinositide kinase, FYVE finger containing	-0.959659	-0.517274	-0.738466
80727	TTYH3	tweety homolog 3 (Drosophila)	-0.750119	-0.726812	-0.738466
11138	TBC1D8	TBC1 domain family, member 8 (with GRAM domain)	-0.959692	-0.51701	-0.738351
23541	SEC14L2	SEC14-like 2 (S. cerevisiae)	-0.959819	-0.512915	-0.736367
114609	TIRAP	toll-interleukin 1 receptor (TIR) domain containing adaptor protein	-0.693192	-0.778858	-0.736025
84795	PYROXD2	pyridine nucleotide-disulphide oxidoreductase domain 2	-0.640511	-0.828845	-0.734678
1775	DNASE1L2	deoxyribonuclease I-like 2	-0.601064	-0.864156	-0.73261
151878	LOC151878	hypothetical protein LOC151878	-0.968495	-0.495524	-0.732009
3431	SP110	SP110 nuclear body protein	-0.53367	-0.930346	-0.732008
339451	KLHL17	kelch-like 17 (Drosophila)	-0.73553	-0.727691	-0.73161
84904	C9orf100	chromosome 9 open reading frame 100	-0.523796	-0.938927	-0.731361
57680	CHD8	chromodomain helicase DNA binding protein 8	-0.577566	-0.884952	-0.731259
196410	METTL7B	methyltransferase like 7B	-0.737029	-0.725244	-0.731136
10712	FAM189B	family with sequence similarity 189, member B	-0.871481	-0.590473	-0.730977
7756	ZNF207	zinc finger protein 207	-0.833544	-0.626314	-0.729929
643997	LOC643997	similar to peptidylprolyl isomerase A	-0.835247	-0.624343	-0.729795
284904	SEC14L4	SEC14-like 4 (S. cerevisiae)	-0.673072	-0.786193	-0.729632
3707	ITPKB	inositol 1,4,5-trisphosphate 3-kinase B	-0.836037	-0.621024	-0.72853
1152	CKB	creatine kinase, brain	-0.508318	-0.948193	-0.728255
54922	RASIP1	Ras interacting protein 1	-0.948103	-0.505677	-0.72689
25858	C11orf20	chromosome 11 open reading frame 20	-0.610622	-0.84294	-0.726781
116988	AGAP3	ArfGAP with GTPase domain, ankyrin repeat and PH domain 3	-0.62225	-0.827402	-0.724826
57611	ISLR2	immunoglobulin superfamily containing leucine-rich repeat 2	-0.539467	-0.908805	-0.724136
3975	LHX1	LIM homeobox 1	-0.941617	-0.50601	-0.723813
80777	CYB5B	cytochrome b5 type B (outer mitochondrial membrane)	-0.648319	-0.797484	-0.722902
10432	RBM14	RNA binding motif protein 14	-0.719928	-0.72411	-0.722019
3105	HLA-A	major histocompatibility complex, class I, A	-0.674165	-0.766839	-0.720502
284379	LOC284379	solute carrier family 7 (cationic amino acid transporter, y+ system), member 3 pseudogene	-0.69607	-0.744749	-0.720409
153684	LOC153684	hypothetical LOC153684	-0.606394	-0.834146	-0.72027
4947	OAZ2	ornithine decarboxylase antizyme 2	-0.545341	-0.893799	-0.71957
23030	KDM4B	lysine (K)-specific demethylase 4B	-0.521298	-0.91551	-0.718404
6613	SUMO2	SMT3 suppressor of mif two 3 homolog 2 (S. cerevisiae)	-0.686	-0.750423	-0.718212
57730	ANKRD36B	ankyrin repeat domain 36B	-0.612223	-0.822132	-0.717177
27443	CECR2	cat eye syndrome chromosome region, candidate 2	-0.863196	-0.571082	-0.717139
4335	MNT	MAX binding protein	-0.533782	-0.900022	-0.716902
148898	C1orf213	chromosome 1 open reading frame 213	-0.860559	-0.570664	-0.715611
3674	ITGA2B	integrin, alpha 2b (platelet glycoprotein IIb of IIb/IIIa complex, antigen CD41)	-0.876545	-0.553157	-0.714851
1302	COL11A2	collagen, type XI, alpha 2	-0.767834	-0.661404	-0.714619
9374	PPT2	palmitoyl-protein thioesterase 2	-0.691618	-0.736563	-0.71409
1001	CDH3	cadherin 3, type 1, P-cadherin (placental)	-0.755094	-0.672935	-0.714015
3188	HNRNPH2	heterogeneous nuclear ribonucleoprotein H2 (H')	-0.884434	-0.541037	-0.712735
10712	FAM189B	family with sequence similarity 189, member B	-0.820645	-0.604677	-0.712661
6773	STAT2	signal transducer and activator of transcription 2, 113kDa	-0.776076	-0.648241	-0.712159
2023	ENO1	enolase 1, (alpha)	-0.591156	-0.833028	-0.712092
84688	C9orf24	chromosome 9 open reading frame 24	-0.664535	-0.754924	-0.709729
222236	NAPEPLD	N-acyl phosphatidylethanolamine phospholipase D	-0.835164	-0.582938	-0.709051
9808	KIAA0087	KIAA0087	-0.806822	-0.606157	-0.70649
80162	ATHL1	ATH1, acid trehalase-like 1 (yeast)	-0.510564	-0.90174	-0.706152
23555	TSPAN15	tetraspanin 15	-0.54312	-0.86887	-0.705995
27333	GOLIM4	golgi integral membrane protein 4	-0.711068	-0.700266	-0.705667
100128292	LOC100128292	hypothetical LOC100128292	-0.821732	-0.587433	-0.704582
4296	MAP3K11	mitogen-activated protein kinase kinase kinase 11	-0.615458	-0.793365	-0.704412
5090	PBX3	pre-B-cell leukemia homeobox 3	-0.674918	-0.733215	-0.704067
23210	JMJD6	jumonji domain containing 6	-0.845926	-0.561987	-0.703957
80776	B9D2	B9 protein domain 2	-0.534696	-0.872273	-0.703484
100130262	LOC100130262	hypothetical LOC100130262	-0.805799	-0.598214	-0.702007
440594	FLJ31662	hypothetical gene supported by AK056224	-0.680862	-0.722181	-0.701521
2528	FUT6	fucosyltransferase 6 (alpha (1,3) fucosyltransferase)	-0.65811	-0.744312	-0.701211
164022	PPIAL4A	peptidylprolyl isomerase A (cyclophilin A)-like 4A	-0.808232	-0.594153	-0.701193
162394	SLFN5	schlafen family member 5	-0.695074	-0.707063	-0.701068
1376	CPT2	carnitine palmitoyltransferase 2	-0.608253	-0.791978	-0.700115
3065	HDAC1	histone deacetylase 1	-0.682296	-0.717833	-0.700064
146754	DNAH2	dynein, axonemal, heavy chain 2	-0.545916	-0.850081	-0.697998
230	ALDOC	aldolase C, fructose-bisphosphate	-0.810384	-0.580995	-0.695689
2039	EPB49	erythrocyte membrane protein band 4.9 (dematin)	-0.612064	-0.778762	-0.695413
100132966	LOC100132966	hypothetical LOC100132966	-0.663567	-0.727144	-0.695355
730971	FLJ36777	hypothetical LOC730971	-0.637664	-0.752725	-0.695195
286016	tcag7.1015	triosephosphate isomerase 1 pseudogene	-0.704668	-0.684154	-0.694411
4651	MYO10	myosin X	-0.842369	-0.543262	-0.692815
51225	ABI3	ABI family, member 3	-0.642916	-0.742632	-0.692774
116840	CNTROB	centrobin, centrosomal BRCA2 interacting protein	-0.639694	-0.744288	-0.691991
285989	ZNF789	zinc finger protein 789	-0.773363	-0.610313	-0.691838
81575	APOLD1	apolipoprotein L domain containing 1	-0.884069	-0.497845	-0.690957
1643	DDB2	damage-specific DNA binding protein 2, 48kDa	-0.866445	-0.514781	-0.690613
55657	ZNF692	zinc finger protein 692	-0.778424	-0.601285	-0.689855
120114	FAT3	FAT tumor suppressor homolog 3 (Drosophila)	-0.746298	-0.630219	-0.688259
5880	RAC2	ras-related C3 botulinum toxin substrate 2 (rho family, small GTP binding protein Rac2)	-0.806687	-0.569552	-0.68812
440839	LOC440839	tigger transposable element derived 1 pseudogene	-0.685232	-0.690519	-0.687876
11200	CHEK2	CHK2 checkpoint homolog (S. pombe)	-0.578819	-0.792176	-0.685497
23157	SEPT6	septin 6	-0.718185	-0.651577	-0.684881
2934	GSN	gelsolin (amyloidosis, Finnish type)	-0.620129	-0.748266	-0.684197
11097	NUPL2	nucleoporin like 2	-0.728067	-0.633286	-0.680676
3963	LGALS7	lectin, galactoside-binding, soluble, 7	-0.755701	-0.604993	-0.680347
54407	SLC38A2	solute carrier family 38, member 2	-0.7478	-0.612671	-0.680235
9633	MTL5	metallothionein-like 5, testis-specific (tesmin)	-0.503821	-0.855499	-0.67966
10612	TRIM3	tripartite motif-containing 3	-0.597801	-0.76048	-0.679141
474170	LRRC37A2	leucine rich repeat containing 37, member A2	-0.839109	-0.5189	-0.679005
58489	FAM108C1	family with sequence similarity 108, member C1	-0.534777	-0.816559	-0.675668
26855	RNU2-2	RNA, U2 small nuclear 2	-0.511141	-0.837733	-0.674437
390928	PAPL	iron/zinc purple acid phosphatase-like protein	-0.764563	-0.583845	-0.674204
8350	HIST1H3A	histone cluster 1, H3a	-0.682074	-0.665644	-0.673859
7473	WNT3	wingless-type MMTV integration site family, member 3	-0.767328	-0.57995	-0.673639
54682	MANSC1	MANSC domain containing 1	-0.839812	-0.504753	-0.672282
1852	DUSP9	dual specificity phosphatase 9	-0.546373	-0.795167	-0.67077
402644	tcag7.873	hypothetical LOC402644	-0.779577	-0.560193	-0.669885
10521	DDX17	DEAD (Asp-Glu-Ala-Asp) box polypeptide 17	-0.787584	-0.551559	-0.669572
1854	DUT	deoxyuridine triphosphatase	-0.83815	-0.496786	-0.667468
284702	NCRNA00201	non-protein coding RNA 201	-0.555831	-0.778115	-0.666973
79174	CRELD2	cysteine-rich with EGF-like domains 2	-0.495065	-0.8367	-0.665883
78987	CRELD1	cysteine-rich with EGF-like domains 1	-0.73062	-0.600312	-0.665466
5528	PPP2R5D	protein phosphatase 2, regulatory subunit B', delta isoform	-0.521017	-0.807159	-0.664088
118987	PDZD8	PDZ domain containing 8	-0.570274	-0.756844	-0.663559
4320	MMP11	matrix metallopeptidase 11 (stromelysin 3)	-0.496811	-0.829237	-0.663024
10401	PIAS3	protein inhibitor of activated STAT, 3	-0.784507	-0.541286	-0.662896
130502	TTC32	tetratricopeptide repeat domain 32	-0.681865	-0.640046	-0.660955
8087	FXR1	fragile X mental retardation, autosomal homolog 1	-0.597213	-0.72357	-0.660391
823	CAPN1	calpain 1, (mu/I) large subunit	-0.595667	-0.724112	-0.659889
54718	BTN2A3	butyrophilin, subfamily 2, member A3	-0.599002	-0.718029	-0.658516
25906	C11orf51	chromosome 11 open reading frame 51	-0.72294	-0.591904	-0.657422
387521	TMEM189	transmembrane protein 189	-0.707148	-0.606244	-0.656696
80128	TRIM46	tripartite motif-containing 46	-0.626427	-0.686215	-0.656321
100128370	LOC100128370	hypothetical LOC100128370	-0.537274	-0.771272	-0.654273
23239	PHLPP1	PH domain and leucine rich repeat protein phosphatase 1	-0.791647	-0.51602	-0.653833
81855	SFXN3	sideroflexin 3	-0.711767	-0.593639	-0.652703
146779	EFCAB3	EF-hand calcium binding domain 3	-0.517575	-0.786061	-0.651818
130589	GALM	galactose mutarotase (aldose 1-epimerase)	-0.636437	-0.665934	-0.651185
728841	NBPF8	neuroblastoma breakpoint family, member 8	-0.781292	-0.520871	-0.651081
375287	RBM43	RNA binding motif protein 43	-0.622638	-0.679104	-0.650871
5228	PGF	placental growth factor	-0.527182	-0.772547	-0.649864
28969	BZW2	basic leucine zipper and W2 domains 2	-0.668495	-0.628839	-0.648667
84734	FAM167B	family with sequence similarity 167, member B	-0.732012	-0.56399	-0.648001
10902	BRD8	bromodomain containing 8	-0.582233	-0.713392	-0.647813
147804	LOC147804	tropomyosin 3 pseudogene	-0.56776	-0.726723	-0.647242
7549	ZNF2	zinc finger protein 2	-0.655352	-0.638774	-0.647063
11011	TLK2	tousled-like kinase 2	-0.593928	-0.6994	-0.646664
114659	LRRC37B	leucine rich repeat containing 37B	-0.788301	-0.504454	-0.646377
3678	ITGA5	integrin, alpha 5 (fibronectin receptor, alpha polypeptide)	-0.732679	-0.557978	-0.645329
201255	LRRC45	leucine rich repeat containing 45	-0.575976	-0.713832	-0.644904
2547	XRCC6	X-ray repair complementing defective repair in Chinese hamster cells 6	-0.75221	-0.535753	-0.643981
51021	MRPS16	mitochondrial ribosomal protein S16	-0.550797	-0.735238	-0.643017
157278	LOC157278	hypothetical protein LOC157278	-0.515749	-0.769462	-0.642605
283152	CCDC153	coiled-coil domain containing 153	-0.512911	-0.771705	-0.642308
114991	ZNF618	zinc finger protein 618	-0.583226	-0.699808	-0.641517
50809	HP1BP3	heterochromatin protein 1, binding protein 3	-0.693633	-0.587366	-0.6405
54863	C9orf167	chromosome 9 open reading frame 167	-0.725148	-0.554321	-0.639735
11083	DIDO1	death inducer-obliterator 1	-0.715478	-0.561991	-0.638734
23363	OBSL1	obscurin-like 1	-0.668997	-0.606524	-0.637761
389834	LOC389834	ankyrin repeat domain 57 pseudogene	-0.549077	-0.725775	-0.637426
100289258	LOC100289258	similar to TRIMCyp	-0.76491	-0.504614	-0.634762
100128366	LOC100128366	hypothetical LOC100128366	-0.577644	-0.69037	-0.634007
9189	ZBED1	zinc finger, BED-type containing 1	-0.635124	-0.63143	-0.633277
11270	NRM	nurim (nuclear envelope membrane protein)	-0.766727	-0.499814	-0.633271
160760	PPTC7	PTC7 protein phosphatase homolog (S. cerevisiae)	-0.58465	-0.680926	-0.632788
55660	PRPF40A	PRP40 pre-mRNA processing factor 40 homolog A (S. cerevisiae)	-0.614284	-0.650817	-0.63255
728534	LOC728534	hypothetical LOC728534	-0.660144	-0.600445	-0.630294
221914	GPC2	glypican 2	-0.498191	-0.762338	-0.630264
389643	C8orf80	chromosome 8 open reading frame 80	-0.754546	-0.50273	-0.628638
3315	HSPB1	heat shock 27kDa protein 1	-0.627489	-0.626576	-0.627033
131055	LOC131055	peptidylprolyl isomerase A pseudogene	-0.730209	-0.523585	-0.626897
10326	SIRPB1	signal-regulatory protein beta 1	-0.544359	-0.706678	-0.625519
55801	IL26	interleukin 26	-0.617473	-0.630131	-0.623802
4300	MLLT3	myeloid/lymphoid or mixed-lineage leukemia (trithorax homolog, Drosophila); translocated to, 3	-0.57516	-0.671354	-0.623257
2644	GCHFR	GTP cyclohydrolase I feedback regulator	-0.556131	-0.687855	-0.621993
9991	ROD1	ROD1 regulator of differentiation 1 (S. pombe)	-0.741326	-0.5013	-0.621313
57636	ARHGAP23	Rho GTPase activating protein 23	-0.644616	-0.597856	-0.621236
163351	GBP6	guanylate binding protein family, member 6	-0.576604	-0.656332	-0.616468
1660	DHX9	DEAH (Asp-Glu-Ala-His) box polypeptide 9	-0.527479	-0.704052	-0.615766
338557	GPR120	G protein-coupled receptor 120	-0.668839	-0.561197	-0.615018
2281	FKBP1B	FK506 binding protein 1B, 12.6 kDa	-0.602212	-0.624453	-0.613333
1340	COX6B1	cytochrome c oxidase subunit Vib polypeptide 1 (ubiquitous)	-0.535553	-0.689144	-0.612349
3020	H3F3A	H3 histone, family 3A	-0.547542	-0.673327	-0.610435
10018	BCL2L11	BCL2-like 11 (apoptosis facilitator)	-0.536787	-0.681644	-0.609215
391359	LOC391359	similar to hCG1784039	-0.547766	-0.668832	-0.608299
85415	RHPN2	rhophilin, Rho GTPase binding protein 2	-0.666784	-0.547948	-0.607366
1984	EIF5A	eukaryotic translation initiation factor 5A	-0.51096	-0.697043	-0.604001
51447	IP6K2	inositol hexakisphosphate kinase 2	-0.515807	-0.691325	-0.603566
4218	RAB8A	RAB8A, member RAS oncogene family	-0.57795	-0.62605	-0.602
100132614	LOC100132614	similar to rCG63049	-0.543375	-0.653957	-0.598666
63893	UBE2O	ubiquitin-conjugating enzyme E2O	-0.695656	-0.50164	-0.598648
9520	NPEPPS	aminopeptidase puromycin sensitive	-0.512856	-0.678594	-0.595725
84532	ACSS1	acyl-CoA synthetase short-chain family member 1	-0.68392	-0.502152	-0.593036
79962	DNAJC22	DnaJ (Hsp40) homolog, subfamily C, member 22	-0.63824	-0.543574	-0.590907
6625	SNRNP70	small nuclear ribonucleoprotein 70kDa (U1)	-0.642712	-0.535074	-0.588893
399512	SLC25A35	solute carrier family 25, member 35	-0.539398	-0.637022	-0.58821
84914	ZNF587	zinc finger protein 587	-0.504848	-0.670073	-0.587461
729130	LOC729130	hypothetical LOC729130	-0.549908	-0.620354	-0.585131
55007	FAM118A	family with sequence similarity 118, member A	-0.592744	-0.576524	-0.584634
3157	HMGCS1	3-hydroxy-3-methylglutaryl-Coenzyme A synthase 1 (soluble)	-0.640377	-0.525841	-0.583109
9678	PHF14	PHD finger protein 14	-0.50167	-0.662509	-0.582089
349075	ZNF713	zinc finger protein 713	-0.519262	-0.644637	-0.58195
79829	NAT11	N-acetyltransferase 11 (GCN5-related, putative)	-0.577715	-0.586052	-0.581883
10643	IGF2BP3	insulin-like growth factor 2 mRNA binding protein 3	-0.615944	-0.546051	-0.580997
22981	NINL	ninein-like	-0.621338	-0.534361	-0.577849
54521	WDR44	WD repeat domain 44	-0.523232	-0.630667	-0.576949
55082	ARGLU1	arginine and glutamate rich 1	-0.611622	-0.540565	-0.576094
645261	LOC645261	PP565	-0.507172	-0.642145	-0.574658
10745	PHTF1	putative homeodomain transcription factor 1	-0.594802	-0.553803	-0.574302
10906	TRAFD1	TRAF-type zinc finger domain containing 1	-0.616144	-0.531903	-0.574024
11133	KPTN	kaptin (actin binding protein)	-0.616516	-0.530192	-0.573354
29890	RBM15B	RNA binding motif protein 15B	-0.506658	-0.636626	-0.571642
100133161	LOC100133161	hypothetical LOC100133161	-0.576568	-0.563007	-0.569787
23321	TRIM2	tripartite motif-containing 2	-0.528575	-0.609594	-0.569084
3054	HCFC1	host cell factor C1 (VP16-accessory protein)	-0.623925	-0.507474	-0.565699
3638	INSIG1	insulin induced gene 1	-0.586246	-0.54492	-0.565583
57805	KIAA1967	KIAA1967	-0.538811	-0.587812	-0.563312
4710	NDUFB4	NADH dehydrogenase (ubiquinone) 1 beta subcomplex, 4, 15kDa	-0.496736	-0.629767	-0.563251
5130	PCYT1A	phosphate cytidylyltransferase 1, choline, alpha	-0.603446	-0.523032	-0.563239
29801	ZDHHC8	zinc finger, DHHC-type containing 8	-0.501945	-0.623899	-0.562922
79102	RNF26	ring finger protein 26	-0.573302	-0.551192	-0.562247
5441	POLR2L	polymerase (RNA) II (DNA directed) polypeptide L, 7.6kDa	-0.532469	-0.590155	-0.561312
400798	C1orf220	chromosome 1 open reading frame 220	-0.605039	-0.517108	-0.561074
80863	PRRT1	proline-rich transmembrane protein 1	-0.587898	-0.533195	-0.560547
26779	SNORA69	small nucleolar RNA, H/ACA box 69	-0.551842	-0.567923	-0.559882
8204	NRIP1	nuclear receptor interacting protein 1	-0.521034	-0.589985	-0.55551
928	CD9	CD9 molecule	-0.60558	-0.502155	-0.553868
10597	TRAPPC2P1	trafficking protein particle complex 2 pseudogene 1	-0.534257	-0.569459	-0.551858
197259	MLKL	mixed lineage kinase domain-like	-0.534432	-0.567182	-0.550807
4144	MAT2A	methionine adenosyltransferase II, alpha	-0.528399	-0.566746	-0.547572
388581	FAM132A	family with sequence similarity 132, member A	-0.516185	-0.575579	-0.545882
1734	DIO2	deiodinase, iodothyronine, type II	-0.547414	-0.544171	-0.545793
79159	NOL12	nucleolar protein 12	-0.560697	-0.530229	-0.545463
4820	NKTR	natural killer-tumor recognition sequence	-0.51755	-0.572883	-0.545217
23112	TNRC6B	trinucleotide repeat containing 6B	-0.518937	-0.570329	-0.544633
8786	RGS11	regulator of G-protein signaling 11	-0.509373	-0.57644	-0.542906
23753	SDF2L1	stromal cell-derived factor 2-like 1	-0.545821	-0.529312	-0.537567
6567	SLC16A2	solute carrier family 16, member 2 (monocarboxylic acid transporter 8)	-0.506344	-0.567492	-0.536918
4833	NME4	non-metastatic cells 4, protein expressed in	-0.555758	-0.513876	-0.534817
11274	USP18	ubiquitin specific peptidase 18	-0.53521	-0.526704	-0.530957
5150	PDE7A	phosphodiesterase 7A	-0.55951	-0.50191	-0.53071
4091	SMAD6	SMAD family member 6	-0.525239	-0.533579	-0.529409
208	AKT2	v-akt murine thymoma viral oncogene homolog 2	-0.551344	-0.504905	-0.528125
4486	MST1R	macrophage stimulating 1 receptor (c-met-related tyrosine kinase)	-0.531008	-0.524318	-0.527663
399844	FLJ45445	hypothetical LOC399844	-0.500668	-0.553001	-0.526834
642475	C8orf73	chromosome 8 open reading frame 73	-0.49537	-0.542219	-0.518795
8562	DENR	density-regulated protein	-0.522073	-0.513898	-0.517985
6894	TARBP1	TAR (HIV-1) RNA binding protein 1	-0.512435	-0.515409	-0.513922
868	CBLB	Cas-Br-M (murine) ecotropic retroviral transforming sequence b	-0.512857	-0.512196	-0.512527
26275	HIBCH	3-hydroxyisobutyryl-Coenzyme A hydrolase	-0.497965	-0.521171	-0.509568
400019	LOC400019	hypothetical LOC400019	-0.509697	-0.496191	-0.502944
11037	STON1	stonin 1	-0.496535	-0.497663	-0.497099
