# Supplementary material for: Genistein Inhibits Prostate Cancer Cell Growth by Targeting miR-34a and Oncogenic HOTAIR
Source: PLoS One. 2013 Aug 1;8(8):e70372. doi: 10.1371/journal.pone.0070372 (PMC3731248; doi:10.1371/journal.pone.0070372)
Supplement: Table S3 — (XLS) [file pone.0070372.s005.xls]

## Sheet: Table S3
Table S3. Primer oligonucleotide sequences (wild-type and mutated)
Primer oligonucleotide sequences (wild-type)
Seed position chr12:54357537 miR-34a binding site	forward	AAACTAGCGGCCGCTAGTCCCCGGCTCGGGTCAGCCACTGCCCT
	reverse	CTAGAGGGCAGTGGCTGACCCGAGCCGACTAGCGGCCGCTAGTTT
Primer oligonucleotide sequences (mutated)
Seed position chr12:54357537 miR-34a binding site	forward	AAACTAGCGGCCGCTAGTCGGCTCGGGTCAGCCCAGTAACT
	reverse	CTAGAGTTACTGGGCTGACCCGAGCCGACTAGCGGCCGCTAGTTT
Bold shows PmeI (AAAC/GTTT) and XbaI (T/CTAGA) sites. Underline shows NotI internal site. Italic shows target sequence.
